# Supplementary material for: Dietary Diversity, Micronutrient Adequacy and Bone Status during Pregnancy: A Study in Urban China from 2019 to 2020
Source: Nutrients. 2022 Nov 5;14(21):4690. doi: 10.3390/nu14214690 (PMC9656709; doi:10.3390/nu14214690)
Supplement: Supplementary file 1 [file nutrients-14-04690-s001.zip]

Archive with 1 entries (1 files):
- nutrients-2009967-supplementary.pdf
